# Supplementary material for: Long-Term Risk Trajectories of Diabetes Differ After Direct-Acting Antiviral and Interferon Therapy in Chronic Hepatitis C: A Real-World Cohort Study
Source: Biomedicines. 2026 Jun 15;14(6):1352. doi: 10.3390/biomedicines14061352 (PMC13297605; doi:10.3390/biomedicines14061352)
Supplement: Supplementary file 1 [file biomedicines-14-01352-s001.zip]

Archive with 1 entries (1 files):
- biomedicines-4287128-supplementary.pdf
